# Supplementary material for: Dysbiosis and Ecotypes of the Salivary Microbiome Associated With Inflammatory Bowel Diseases and the Assistance in Diagnosis of Diseases Using Oral Bacterial Profiles
Source: Front Microbiol. 2018 May 30;9:1136. doi: 10.3389/fmicb.2018.01136 (PMC5988890; doi:10.3389/fmicb.2018.01136)
Supplement: TABLE S1 — Characteristics of individuals investigated in this study. [file Table_1.xlsx]

## Sheet: Table S1
Supplementary Table S1. Characteristics of individuals investigated in this study
	Healthy controls (HC)	Ulcerative colitis (UC)	Crohn’s disease (CD)
No. of individuals	25	54 a	13
Mean age (± SD, years)	41.96 ± 12.71	45.09 ± 13.92	42.00 ± 16.15
Gender (M/F)	12/13	20/34	9/4
BMI (± SD)	23.13 ± 3.23	22.73 ± 3.22	22.11 ± 4.01
No. of individuals complicating with any other systemic diseases	0	0	0
Disease activity (Active/Remission)	N/A	15/39	7/6
Mean disease duration (± SD, years)	N/A	4.99 ± 4.95	5.92 ± 5.26
No. of individuals having extracolonic symptoms
Recurrent aphthous ulcer	0	2 (3.70%)	1 (7.69%)
Arthrodynia	0	1 (1.85%)	0
Skin manifestation	0	1 (1.85%)	0
Eye manifestation	0	0	0
Bone lesion	0	0	0
No. of individuals having history of colectomy	N/A	0	3 (23.08%)
Treatment
Mesalazine	N/A	51 (94.44%)	2 (15.38%)
Corticosteroids	N/A	3 (5.56%)	0
Purine analogs	N/A	1 (1.85%)	1 (7.69%)
Methotrexate	N/A	0	1 (7.69%)
Infliximab	N/A	0	4 (30.77%)
Thalidomide	N/A	0	3 (23.08%)
Sulfasalazine b	N/A	0	0
Antibiotics b	0	0	0
treatment-naïve	N/A	2 (3.70%)	2 (15.38%)
a Three subjects were excluded from a total of 57 UC patients due to insufficient amounts of DNA.
b Within at least the 4 weeks before sampling.
