# Supplementary material for: Dysbiosis and Ecotypes of the Salivary Microbiome Associated With Inflammatory Bowel Diseases and the Assistance in Diagnosis of Diseases Using Oral Bacterial Profiles
Source: Front Microbiol. 2018 May 30;9:1136. doi: 10.3389/fmicb.2018.01136 (PMC5988890; doi:10.3389/fmicb.2018.01136)
Supplement: TABLE S2 — Summary of the analyzed sequence information with samples. [file Table_2.xlsx]

## Sheet: Table S2
Supplementary Table S2. Summary of the analyzed sequence information with samples
	Healthy controls (HC)	Ulcerative colitis (UC)	Crohn’s disease (CD)	Total
No. of individuals	25	54	13	92
No. of samples	25	60 a	19 b	104
Total no. of clean Seqs (Phred ³ Q30)	1393711	3283893	1116615	5794219
Mean no. of clean Seqs (± SD)	55,748 ± 24,060	54,732 ± 27,739	58,769 ± 31,542	55,714 ± 27,419
Total no. of Seqs yelding OTUs (closed-reference)	1163743	2845003	946724	4955470
Mean no. of Seqs (± SD) yelding OTUs	46,550 ± 20,166	47,417 ± 24,113	49,828 ± 25,245	47,649 ± 23,134
No. of OTUs	1097	1344	1056	1511
Total no. of Seqs yelding OTUs without singletons	1163684	2844815	946675	4955174
Mean no. of Seqs (± SD) yelding OTUs without singletons	46,547 ± 20,165	47,414 ± 24,112	49,825 ± 25,245	47,646 ± 23,133
No. of OTUs without singletons	1038	1156	1007	1215
a, b Every IBD patient was sampled at the time of enrollment. In addition, 3 UC and 3 CD patients with active diseases were selected for longitudinal observation, each of whom also provided two additional samples at 1 and 2 months after the baseline to identify changes in their microbiota.
