# Supplementary material for: Dysbiosis and Ecotypes of the Salivary Microbiome Associated With Inflammatory Bowel Diseases and the Assistance in Diagnosis of Diseases Using Oral Bacterial Profiles
Source: Front Microbiol. 2018 May 30;9:1136. doi: 10.3389/fmicb.2018.01136 (PMC5988890; doi:10.3389/fmicb.2018.01136)
Supplement: TABLE S3 — Differentially abundant KEGG pathways in the UC patients. [file Table_3.xlsx]

## Sheet: Table S3-1 UC
Supplementary Table S3-1. Differentially abundant KEGG pathways in the UC patients
Pathway level 1 (least-detail)	Pathway level 2 (mid-detail)	Pathway level 3 (highest-detail)	Relative abundance in HC (mean)	Relative abundance in HC (SD)	Relative abundance in UC (mean)	Relative abundance in UC (SD)	pvalue	qvalue
Cellular Processes	Cell Communication	Adherens junction	0	0	0	0	NA	NA
Cellular Processes	Cell Communication	Focal adhesion	0	0	0	0	NA	NA
Cellular Processes	Cell Communication	Tight junction	0	0	0	0	NA	NA
Cellular Processes	Cell Growth and Death	Apoptosis	9.02813e-05	4.85521e-05	0.000124558	6.30752e-05	0.0063	0.0776
Cellular Processes	Cell Growth and Death	Cell cycle	0	0	0	0	NA	NA
Cellular Processes	Cell Growth and Death	Cell cycle - Caulobacter	0.00560887	0.000179343	0.00550971	0.000231728	0.009	0.09
Cellular Processes	Cell Growth and Death	Cell cycle - yeast	0	0	0	0	NA	NA
Cellular Processes	Cell Growth and Death	Meiosis - yeast	0.000110062	5.18619e-05	0.00010676	4.88302e-05	0.7723	0.8538
Cellular Processes	Cell Growth and Death	Oocyte meiosis	0	0	0	0	NA	NA
Cellular Processes	Cell Growth and Death	p53 signaling pathway	4.09946e-08	8.15572e-08	1.15196e-07	3.64695e-07	0.6523	0.7859
Cellular Processes	Cell Motility	Bacterial chemotaxis	0.000958062	0.000439213	0.000988741	0.000382291	0.3646	0.5986
Cellular Processes	Cell Motility	Bacterial motility proteins	0.00523585	0.00111323	0.00510821	0.00137266	0.6713	0.794
Cellular Processes	Cell Motility	Cytoskeleton proteins	0.00238019	0.000260893	0.00226478	0.00030365	0.0399	0.1416
Cellular Processes	Cell Motility	Flagellar assembly	0.000566606	0.000288446	0.000624745	0.000377734	0.5891	0.7406
Cellular Processes	Cell Motility	Regulation of actin cytoskeleton	0	0	0	0	NA	NA
Cellular Processes	Transport and Catabolism	Endocytosis	3.992e-07	1.94992e-06	1.10521e-07	8.11511e-07	0.8903	0.9153
Cellular Processes	Transport and Catabolism	Lysosome	0.000596502	0.000177256	0.000641826	0.00023396	0.4695	0.6496
Cellular Processes	Transport and Catabolism	Peroxisome	0.00210419	9.82265e-05	0.00201126	0.000155281	0.0047	0.0776
Cellular Processes	Transport and Catabolism	Phagosome	0	0	0	0	NA	NA
Environmental Information Processing	Membrane Transport	ABC transporters	0.0286414	0.00309453	0.0299629	0.00276299	0.0246	0.1203
Environmental Information Processing	Membrane Transport	Bacterial secretion system	0.00780399	0.000512487	0.00769557	0.000549099	0.3854	0.6096
Environmental Information Processing	Membrane Transport	Phosphotransferase system (PTS)	0.00474171	0.0013095	0.00547602	0.00153553	0.0491	0.1589
Environmental Information Processing	Membrane Transport	Secretion system	0.0158148	0.00159309	0.0160787	0.00185765	0.4461	0.6414
Environmental Information Processing	Membrane Transport	Transporters	0.0537399	0.00717734	0.0570357	0.00712615	0.0418	0.146
Environmental Information Processing	Signal Transduction	Calcium signaling pathway	1.70329e-07	5.2266e-07	1.84397e-06	8.85655e-06	0.0264	0.1215
Environmental Information Processing	Signal Transduction	ErbB signaling pathway	0	0	0	0	NA	NA
Environmental Information Processing	Signal Transduction	Hedgehog signaling pathway	0	0	0	0	NA	NA
Environmental Information Processing	Signal Transduction	MAPK signaling pathway	0	0	0	0	NA	NA
Environmental Information Processing	Signal Transduction	MAPK signaling pathway - yeast	0.000477181	6.82487e-05	0.000460108	5.18726e-05	0.2099	0.4123
Environmental Information Processing	Signal Transduction	Notch signaling pathway	0	0	0	0	NA	NA
Environmental Information Processing	Signal Transduction	Phosphatidylinositol signaling system	0.00147571	0.000220731	0.00150109	0.000235598	0.5371	0.691
Environmental Information Processing	Signal Transduction	TGF-beta signaling pathway	0	0	0	0	NA	NA
Environmental Information Processing	Signal Transduction	Two-component system	0.00959061	0.000695003	0.0099431	0.000827687	0.0265	0.1215
Environmental Information Processing	Signal Transduction	VEGF signaling pathway	0	0	0	0	NA	NA
Environmental Information Processing	Signal Transduction	Wnt signaling pathway	0	0	0	0	NA	NA
Environmental Information Processing	Signal Transduction	mTOR signaling pathway	0	0	0	0	NA	NA
Environmental Information Processing	Signaling Molecules and Interaction	Bacterial toxins	0.00112279	0.000225036	0.00125624	0.000287782	0.0323	0.132
Environmental Information Processing	Signaling Molecules and Interaction	CAM ligands	0	0	0	0	NA	NA
Environmental Information Processing	Signaling Molecules and Interaction	Cellular antigens	0.000541478	0.000146425	0.000500364	0.000173568	0.1182	0.2729
Environmental Information Processing	Signaling Molecules and Interaction	Cytokine receptors	0	0	0	0	NA	NA
Environmental Information Processing	Signaling Molecules and Interaction	Cytokine-cytokine receptor interaction	0	0	0	0	NA	NA
Environmental Information Processing	Signaling Molecules and Interaction	ECM-receptor interaction	0	0	0	0	NA	NA
Environmental Information Processing	Signaling Molecules and Interaction	G protein-coupled receptors	0	0	0	0	NA	NA
Environmental Information Processing	Signaling Molecules and Interaction	GTP-binding proteins	0	0	0	0	NA	NA
Environmental Information Processing	Signaling Molecules and Interaction	Glycan bindng proteins	0	0	0	0	NA	NA
Environmental Information Processing	Signaling Molecules and Interaction	Ion channels	0.000570189	0.000130324	0.000602588	0.000111266	0.1832	0.3767
Environmental Information Processing	Signaling Molecules and Interaction	Neuroactive ligand-receptor interaction	0	0	0	0	NA	NA
Genetic Information Processing	Folding, Sorting and Degradation	Chaperones and folding catalysts	0.0119313	0.000834919	0.0117324	0.000733429	0.1769	0.3706
Genetic Information Processing	Folding, Sorting and Degradation	Proteasome	0.000320319	0.000100214	0.000276666	0.00010172	0.06	0.1737
Genetic Information Processing	Folding, Sorting and Degradation	Protein export	0.00761346	0.000160757	0.00755185	0.000126845	0.1205	0.2729
Genetic Information Processing	Folding, Sorting and Degradation	Protein processing in endoplasmic reticulum	0.000297752	0.000174539	0.000278426	0.000196992	0.4695	0.6496
Genetic Information Processing	Folding, Sorting and Degradation	RNA degradation	0.00542844	0.00020669	0.00521515	0.000271901	0.0005	0.0776
Genetic Information Processing	Folding, Sorting and Degradation	Sulfur relay system	0.00263333	0.000260225	0.00263781	0.00016943	0.6573	0.7859
Genetic Information Processing	Folding, Sorting and Degradation	Ubiquitin system	0.000201617	8.42112e-05	0.000182351	6.8123e-05	0.2471	0.4686
Genetic Information Processing	Replication and Repair	Base excision repair	0.00541237	0.000245001	0.00533724	0.000198148	0.2317	0.4471
Genetic Information Processing	Replication and Repair	Chromosome	0.0175141	0.00104264	0.0172843	0.000791198	0.2931	0.528
Genetic Information Processing	Replication and Repair	DNA repair and recombination proteins	0.0331309	0.000672549	0.0327698	0.000801352	0.0125	0.0951
Genetic Information Processing	Replication and Repair	DNA replication	0.00783556	0.000204826	0.00773188	0.000263847	0.0307	0.1299
Genetic Information Processing	Replication and Repair	DNA replication proteins	0.0137194	0.000411601	0.0134634	0.000547956	0.0067	0.0776
Genetic Information Processing	Replication and Repair	Homologous recombination	0.0109775	0.000214857	0.010826	0.000325538	0.0036	0.0776
Genetic Information Processing	Replication and Repair	Mismatch repair	0.00903294	0.000211359	0.00892502	0.000318246	0.0223	0.1168
Genetic Information Processing	Replication and Repair	Non-homologous end-joining	0.000174154	7.61189e-05	0.000160396	7.4616e-05	0.4178	0.621
Genetic Information Processing	Replication and Repair	Nucleotide excision repair	0.00442554	0.000244118	0.00430556	0.00030991	0.0364	0.1405
Genetic Information Processing	Transcription	Basal transcription factors	3.04004e-05	2.74757e-05	3.21676e-05	2.22398e-05	0.2715	0.5062
Genetic Information Processing	Transcription	RNA polymerase	0.00210755	0.000101978	0.00213903	0.000104279	0.1739	0.3679
Genetic Information Processing	Transcription	Spliceosome	0	0	0	0	NA	NA
Genetic Information Processing	Transcription	Transcription factors	0.0120682	0.001026	0.0127079	0.00117994	0.0058	0.0776
Genetic Information Processing	Transcription	Transcription machinery	0.00765379	0.000451909	0.00737503	0.000544714	0.0062	0.0776
Genetic Information Processing	Translation	Aminoacyl-tRNA biosynthesis	0.0143027	0.000453999	0.0142408	0.00036619	0.5181	0.6832
Genetic Information Processing	Translation	RNA transport	0.00145374	0.000153943	0.00147153	0.000164767	0.7284	0.826
Genetic Information Processing	Translation	Ribosome	0.0289193	0.000940438	0.0285226	0.00120155	0.0713	0.1961
Genetic Information Processing	Translation	Ribosome Biogenesis	0.0179054	0.000600782	0.0178028	0.000646039	0.4123	0.621
Genetic Information Processing	Translation	Ribosome biogenesis in eukaryotes	0.000792312	4.9199e-05	0.000761688	6.01465e-05	0.024	0.12
Genetic Information Processing	Translation	Translation factors	0.00652364	0.000216082	0.00636601	0.000269806	0.0021	0.0776
Genetic Information Processing	Translation	mRNA surveillance pathway	0	0	0	0	NA	NA
Human Diseases	Cancers	Colorectal cancer	4.09946e-08	8.15572e-08	1.15196e-07	3.64695e-07	0.6523	0.7859
Human Diseases	Immune System Diseases	Primary immunodeficiency	0.000737717	5.01805e-05	0.000716339	6.28367e-05	0.0843	0.2182
Human Diseases	Immune System Diseases	Rheumatoid arthritis	0	0	0	0	NA	NA
Human Diseases	Immune System Diseases	Systemic lupus erythematosus	0.000145034	7.17675e-05	0.000132091	7.10069e-05	0.3907	0.6096
Human Diseases	Infectious Diseases	African trypanosomiasis	7.54474e-05	4.19919e-05	6.16086e-05	2.8218e-05	0.1205	0.2729
Human Diseases	Infectious Diseases	Amoebiasis	3.99183e-05	3.62752e-05	4.65216e-05	4.19202e-05	0.4014	0.621
Human Diseases	Infectious Diseases	Bacterial invasion of epithelial cells	1.71098e-05	1.00065e-05	2.4928e-05	1.78097e-05	0.0428	0.1471
Human Diseases	Infectious Diseases	Chagas disease (American trypanosomiasis)	7.54434e-05	4.1992e-05	6.15978e-05	2.822e-05	0.1205	0.2729
Human Diseases	Infectious Diseases	Epithelial cell signaling in Helicobacter pylori infection	0.000751936	0.000109224	0.000728197	8.73833e-05	0.0683	0.1902
Human Diseases	Infectious Diseases	Hepatitis C	0	0	0	0	NA	NA
Human Diseases	Infectious Diseases	Influenza A	4.09946e-08	8.15572e-08	1.15196e-07	3.64695e-07	0.6523	0.7859
Human Diseases	Infectious Diseases	Leishmaniasis	0	0	0	0	NA	NA
Human Diseases	Infectious Diseases	Measles	0	0	0	0	NA	NA
Human Diseases	Infectious Diseases	Pathogenic Escherichia coli infection	0	0	0	0	NA	NA
Human Diseases	Infectious Diseases	Pertussis	0.00010476	4.13475e-05	9.53188e-05	4.03329e-05	0.3066	0.5396
Human Diseases	Infectious Diseases	Shigellosis	0	0	0	0	NA	NA
Human Diseases	Infectious Diseases	Staphylococcus aureus infection	0.000610758	0.000292775	0.000822028	0.000419393	0.0122	0.0951
Human Diseases	Infectious Diseases	Toxoplasmosis	4.09946e-08	8.15572e-08	1.15196e-07	3.64695e-07	0.6523	0.7859
Human Diseases	Infectious Diseases	Tuberculosis	0.00139974	0.00013602	0.00143657	0.000165078	0.33	0.5672
Human Diseases	Infectious Diseases	Vibrio cholerae infection	3.55599e-07	5.34098e-07	5.58099e-07	6.6672e-07	0.0232	0.1187
Human Diseases	Infectious Diseases	Vibrio cholerae pathogenic cycle	0.000831981	8.88584e-05	0.000799187	7.81663e-05	0.0381	0.1407
Human Diseases	Metabolic Diseases	Type I diabetes mellitus	0.000599813	5.23982e-05	0.000587219	4.12728e-05	0.3348	0.571
Human Diseases	Metabolic Diseases	Type II diabetes mellitus	0.000515163	4.1473e-05	0.000534547	4.0675e-05	0.0355	0.1395
Metabolism	Amino Acid Metabolism	Alanine, aspartate and glutamate metabolism	0.00973485	0.000319057	0.00958706	0.000366225	0.0549	0.1694
Metabolism	Amino Acid Metabolism	Amino acid related enzymes	0.0165844	0.000367947	0.0163373	0.000465571	0.005	0.0776
Metabolism	Amino Acid Metabolism	Arginine and proline metabolism	0.0095488	0.000810035	0.00954772	0.000772918	0.9155	0.9325
Metabolism	Amino Acid Metabolism	Cysteine and methionine metabolism	0.00972879	0.000329317	0.00984724	0.000280994	0.1228	0.2729
Metabolism	Amino Acid Metabolism	Glycine, serine and threonine metabolism	0.00867712	0.000196267	0.00854434	0.000267571	0.0063	0.0776
Metabolism	Amino Acid Metabolism	Histidine metabolism	0.00442247	0.000315796	0.00426046	0.000378384	0.0459	0.154
Metabolism	Amino Acid Metabolism	Lysine biosynthesis	0.00734673	0.000243649	0.00733922	0.00020674	0.847	0.909
Metabolism	Amino Acid Metabolism	Lysine degradation	0.00146426	0.000129497	0.00149865	0.000173426	0.5119	0.6825
Metabolism	Amino Acid Metabolism	Phenylalanine metabolism	0.00133747	0.000249157	0.00132034	0.00023931	0.7723	0.8538
Metabolism	Amino Acid Metabolism	Phenylalanine, tyrosine and tryptophan biosynthesis	0.00878639	0.000292547	0.00879716	0.000297459	0.5891	0.7406
Metabolism	Amino Acid Metabolism	Tryptophan metabolism	0.00176609	0.000131312	0.00180888	0.000194946	0.2551	0.4797
Metabolism	Amino Acid Metabolism	Tyrosine metabolism	0.00372863	0.000285765	0.00377215	0.00028778	0.5119	0.6825
Metabolism	Amino Acid Metabolism	Valine, leucine and isoleucine biosynthesis	0.00808147	0.00071134	0.0082144	0.000754804	0.1031	0.252
Metabolism	Amino Acid Metabolism	Valine, leucine and isoleucine degradation	0.00253519	0.000224276	0.0025654	0.000196597	0.4178	0.621
Metabolism	Biosynthesis of Other Secondary Metabolites	Betalain biosynthesis	1.41236e-09	7.0618e-09	5.72952e-10	4.43807e-09	0.5085	0.6825
Metabolism	Biosynthesis of Other Secondary Metabolites	Butirosin and neomycin biosynthesis	0.000503532	7.47532e-05	0.000506504	5.50342e-05	0.714	0.8181
Metabolism	Biosynthesis of Other Secondary Metabolites	Caffeine metabolism	4.50232e-08	8.92447e-08	4.04006e-08	7.51041e-08	0.9073	0.9284
Metabolism	Biosynthesis of Other Secondary Metabolites	Clavulanic acid biosynthesis	0	0	0	0	NA	NA
Metabolism	Biosynthesis of Other Secondary Metabolites	Flavone and flavonol biosynthesis	2.50177e-05	1.43671e-05	3.39369e-05	2.01783e-05	0.039	0.1407
Metabolism	Biosynthesis of Other Secondary Metabolites	Flavonoid biosynthesis	2.54155e-05	1.35237e-05	3.00464e-05	2.90383e-05	0.6643	0.79
Metabolism	Biosynthesis of Other Secondary Metabolites	Indole alkaloid biosynthesis	1.41236e-09	7.0618e-09	5.72952e-10	4.43807e-09	0.5085	0.6825
Metabolism	Biosynthesis of Other Secondary Metabolites	Isoflavonoid biosynthesis	0	0	0	0	NA	NA
Metabolism	Biosynthesis of Other Secondary Metabolites	Isoquinoline alkaloid biosynthesis	0.000540479	0.000137915	0.000522948	0.000125065	0.3397	0.5749
Metabolism	Biosynthesis of Other Secondary Metabolites	Novobiocin biosynthesis	0.00127603	0.000160519	0.00123675	0.000188228	0.3907	0.6096
Metabolism	Biosynthesis of Other Secondary Metabolites	Penicillin and cephalosporin biosynthesis	0.000161189	6.39113e-05	0.000206423	7.70311e-05	0.0135	0.0951
Metabolism	Biosynthesis of Other Secondary Metabolites	Phenylpropanoid biosynthesis	0.000311976	0.00011255	0.000378209	0.000129999	0.0279	0.1253
Metabolism	Biosynthesis of Other Secondary Metabolites	Stilbenoid, diarylheptanoid and gingerol biosynthesis	7.90235e-05	4.14657e-05	7.11869e-05	3.10201e-05	0.4404	0.6374
Metabolism	Biosynthesis of Other Secondary Metabolites	Streptomycin biosynthesis	0.00327665	0.000181995	0.00330354	0.000135135	0.7284	0.826
Metabolism	Biosynthesis of Other Secondary Metabolites	Tropane, piperidine and pyridine alkaloid biosynthesis	0.000980545	0.000133317	0.000993665	0.000107759	0.6783	0.7976
Metabolism	Biosynthesis of Other Secondary Metabolites	beta-Lactam resistance	8.04533e-05	3.91405e-05	9.56298e-05	4.96352e-05	0.2064	0.4091
Metabolism	Carbohydrate Metabolism	Amino sugar and nucleotide sugar metabolism	0.0127722	0.00140064	0.0132172	0.00146587	0.217	0.4225
Metabolism	Carbohydrate Metabolism	Ascorbate and aldarate metabolism	0.000774545	0.000235366	0.000848253	0.000263479	0.2393	0.4578
Metabolism	Carbohydrate Metabolism	Butanoate metabolism	0.00611114	0.000329437	0.00607743	0.000273874	0.7649	0.8538
Metabolism	Carbohydrate Metabolism	C5-Branched dibasic acid metabolism	0.00336769	0.0002882	0.00337811	0.000281528	0.4234	0.621
Metabolism	Carbohydrate Metabolism	Citrate cycle (TCA cycle)	0.00814438	0.000655103	0.00762379	0.000927081	0.0067	0.0776
Metabolism	Carbohydrate Metabolism	Fructose and mannose metabolism	0.00631631	0.00105891	0.00651383	0.00103801	0.4234	0.621
Metabolism	Carbohydrate Metabolism	Galactose metabolism	0.00523896	0.000953133	0.00581165	0.00114766	0.039	0.1407
Metabolism	Carbohydrate Metabolism	Glycolysis / Gluconeogenesis	0.0118085	0.000587811	0.0118986	0.000465154	0.4347	0.6333
Metabolism	Carbohydrate Metabolism	Glyoxylate and dicarboxylate metabolism	0.00392027	0.000468707	0.00390778	0.000417094	0.9308	0.9437
Metabolism	Carbohydrate Metabolism	Inositol phosphate metabolism	0.00127291	0.000109958	0.00127668	0.000134943	0.8774	0.9153
Metabolism	Carbohydrate Metabolism	Pentose and glucuronate interconversions	0.00222473	0.000293596	0.00229167	0.000319488	0.4123	0.621
Metabolism	Carbohydrate Metabolism	Pentose phosphate pathway	0.00764641	0.000215584	0.00767514	0.000271899	0.28	0.5133
Metabolism	Carbohydrate Metabolism	Propanoate metabolism	0.00544453	0.000212636	0.00555227	0.000304939	0.033	0.132
Metabolism	Carbohydrate Metabolism	Pyruvate metabolism	0.0110939	0.000534672	0.01118	0.000696622	0.3595	0.5947
Metabolism	Carbohydrate Metabolism	Starch and sucrose metabolism	0.00687866	0.000653297	0.0071148	0.000721823	0.1649	0.3557
Metabolism	Energy Metabolism	Carbon fixation in photosynthetic organisms	0.0060365	0.000343309	0.00590009	0.000439627	0.0514	0.1639
Metabolism	Energy Metabolism	Carbon fixation pathways in prokaryotes	0.0108744	0.000722423	0.0104772	0.000783907	0.0147	0.0951
Metabolism	Energy Metabolism	Methane metabolism	0.00977632	0.000435533	0.00955462	0.000454494	0.0196	0.1135
Metabolism	Energy Metabolism	Nitrogen metabolism	0.0068963	0.000268363	0.00671332	0.000403758	0.039	0.1407
Metabolism	Energy Metabolism	Oxidative phosphorylation	0.0128363	0.00111764	0.0124587	0.00124514	0.1678	0.3584
Metabolism	Energy Metabolism	Photosynthesis	0.00403625	0.000238456	0.00421559	0.000530602	0.0683	0.1902
Metabolism	Energy Metabolism	Photosynthesis - antenna proteins	2.90771e-06	8.85114e-06	3.13572e-05	0.000150566	0.0211	0.1164
Metabolism	Energy Metabolism	Photosynthesis proteins	0.00407663	0.000236973	0.00428983	0.000677115	0.06	0.1737
Metabolism	Energy Metabolism	Sulfur metabolism	0.00313406	0.000299745	0.00316773	0.000306719	0.6925	0.7976
Metabolism	Enzyme Families	Cytochrome P450	0	0	3.96885e-10	3.07426e-09	0.5186	0.6832
Metabolism	Enzyme Families	Peptidases	0.0181821	0.00072388	0.0178794	0.0011187	0.0562	0.1694
Metabolism	Enzyme Families	Protein kinases	0.00261957	0.000422763	0.00276077	0.000381383	0.0469	0.154
Metabolism	Glycan Biosynthesis and Metabolism	Glycosaminoglycan biosynthesis - chondroitin sulfate	0	0	0	0	NA	NA
Metabolism	Glycan Biosynthesis and Metabolism	Glycosaminoglycan degradation	0.000495397	0.000178774	0.000566964	0.000243089	0.162	0.3529
Metabolism	Glycan Biosynthesis and Metabolism	Glycosphingolipid biosynthesis - ganglio series	0.000365108	0.000137502	0.000405831	0.000191544	0.2976	0.528
Metabolism	Glycan Biosynthesis and Metabolism	Glycosphingolipid biosynthesis - globo series	0.000579961	0.000184819	0.000641673	0.000257918	0.3112	0.5434
Metabolism	Glycan Biosynthesis and Metabolism	Glycosphingolipid biosynthesis - lacto and neolacto series	5.27648e-07	3.8112e-07	8.47083e-07	2.41104e-06	0.449	0.6414
Metabolism	Glycan Biosynthesis and Metabolism	Glycosylphosphatidylinositol(GPI)-anchor biosynthesis	0	0	0	0	NA	NA
Metabolism	Glycan Biosynthesis and Metabolism	Glycosyltransferases	0.00436293	0.000180213	0.00447385	0.000254788	0.033	0.132
Metabolism	Glycan Biosynthesis and Metabolism	Lipopolysaccharide biosynthesis	0.00507894	0.00118757	0.00466386	0.00104719	0.1205	0.2729
Metabolism	Glycan Biosynthesis and Metabolism	Lipopolysaccharide biosynthesis proteins	0.00599365	0.00111119	0.00559881	0.00100821	0.1228	0.2729
Metabolism	Glycan Biosynthesis and Metabolism	N-Glycan biosynthesis	0.000273354	9.72463e-05	0.000238956	0.000116442	0.0991	0.2477
Metabolism	Glycan Biosynthesis and Metabolism	Other glycan degradation	0.00142766	0.000356197	0.00151921	0.000500789	0.5119	0.6825
Metabolism	Glycan Biosynthesis and Metabolism	Other types of O-glycan biosynthesis	0	0	0	0	NA	NA
Metabolism	Glycan Biosynthesis and Metabolism	Peptidoglycan biosynthesis	0.00991095	0.000301306	0.00991758	0.000388433	0.7945	0.861
Metabolism	Glycan Biosynthesis and Metabolism	Various types of N-glycan biosynthesis	2.28737e-05	2.24683e-05	2.19804e-05	2.098e-05	0.7945	0.861
Metabolism	Lipid Metabolism	Arachidonic acid metabolism	0.000513372	0.000118525	0.000523415	0.000144166	0.8395	0.9053
Metabolism	Lipid Metabolism	Biosynthesis of unsaturated fatty acids	0.00114283	8.21497e-05	0.00117098	0.000104453	0.28	0.5133
Metabolism	Lipid Metabolism	Ether lipid metabolism	2.73258e-05	1.82496e-05	3.173e-05	1.48821e-05	0.06	0.1737
Metabolism	Lipid Metabolism	Fatty acid biosynthesis	0.00561947	0.000558031	0.00578766	0.00061707	0.1962	0.3924
Metabolism	Lipid Metabolism	Fatty acid elongation in mitochondria	0	0	0	0	NA	NA
Metabolism	Lipid Metabolism	Fatty acid metabolism	0.00250176	0.00013102	0.0025262	0.000211299	0.6573	0.7859
Metabolism	Lipid Metabolism	Glycerolipid metabolism	0.00302714	0.000242055	0.00315986	0.000293267	0.0196	0.1135
Metabolism	Lipid Metabolism	Glycerophospholipid metabolism	0.00605436	0.000298048	0.00595283	0.00040218	0.33	0.5672
Metabolism	Lipid Metabolism	Linoleic acid metabolism	0.00014415	7.15645e-05	0.000134087	5.90278e-05	0.8774	0.9153
Metabolism	Lipid Metabolism	Lipid biosynthesis proteins	0.00710098	0.000525197	0.00703593	0.00052106	0.4814	0.6619
Metabolism	Lipid Metabolism	Primary bile acid biosynthesis	4.41827e-06	4.74541e-06	4.90846e-06	5.02399e-06	0.9923	0.9968
Metabolism	Lipid Metabolism	Secondary bile acid biosynthesis	4.1501e-06	4.78377e-06	4.42208e-06	4.93986e-06	0.8622	0.9153
Metabolism	Lipid Metabolism	Sphingolipid metabolism	0.00080951	0.000204079	0.000861275	0.00027257	0.4636	0.6496
Metabolism	Lipid Metabolism	Steroid biosynthesis	3.48841e-07	1.04474e-06	3.70792e-06	1.77179e-05	0.0115	0.0951
Metabolism	Lipid Metabolism	Steroid hormone biosynthesis	4.35319e-05	4.14727e-05	5.09937e-05	5.60374e-05	0.6365	0.7859
Metabolism	Lipid Metabolism	Synthesis and degradation of ketone bodies	0.000313034	0.000101289	0.000384874	0.000136119	0.0143	0.0951
Metabolism	Lipid Metabolism	alpha-Linolenic acid metabolism	0.00015617	7.19508e-05	0.000144469	7.12144e-05	0.4234	0.621
Metabolism	Metabolism of Cofactors and Vitamins	Biotin metabolism	0.00164875	0.000252824	0.00151857	0.000223132	0.0265	0.1215
Metabolism	Metabolism of Cofactors and Vitamins	Folate biosynthesis	0.00547014	0.000264209	0.00543565	0.000257094	0.5371	0.691
Metabolism	Metabolism of Cofactors and Vitamins	Lipoic acid metabolism	0.000785884	9.95204e-05	0.000734011	0.000115629	0.0286	0.1258
Metabolism	Metabolism of Cofactors and Vitamins	Nicotinate and nicotinamide metabolism	0.00486494	0.000327178	0.00462325	0.000373008	0.002	0.0776
Metabolism	Metabolism of Cofactors and Vitamins	One carbon pool by folate	0.00691034	0.000351451	0.00680097	0.000520541	0.076	0.2064
Metabolism	Metabolism of Cofactors and Vitamins	Pantothenate and CoA biosynthesis	0.00684969	0.000179341	0.00670272	0.000256054	0.0132	0.0951
Metabolism	Metabolism of Cofactors and Vitamins	Porphyrin and chlorophyll metabolism	0.00717031	0.000859277	0.00662199	0.0010578	0.0217	0.1164
Metabolism	Metabolism of Cofactors and Vitamins	Retinol metabolism	0.000802394	0.000229425	0.000795843	0.000233651	0.743	0.8383
Metabolism	Metabolism of Cofactors and Vitamins	Riboflavin metabolism	0.00298025	0.000275906	0.00278203	0.000353307	0.003	0.0776
Metabolism	Metabolism of Cofactors and Vitamins	Thiamine metabolism	0.00476635	0.000259363	0.00479243	0.000264123	0.6854	0.7976
Metabolism	Metabolism of Cofactors and Vitamins	Ubiquinone and other terpenoid-quinone biosynthesis	0.0033847	0.000421619	0.00313871	0.000584779	0.0562	0.1694
Metabolism	Metabolism of Cofactors and Vitamins	Vitamin B6 metabolism	0.00215057	0.00014198	0.00211173	0.000111434	0.0952	0.2407
Metabolism	Metabolism of Other Amino Acids	Cyanoamino acid metabolism	0.00197773	8.89401e-05	0.00202952	8.34027e-05	0.0141	0.0951
Metabolism	Metabolism of Other Amino Acids	D-Alanine metabolism	0.00135985	0.000129072	0.0014222	0.00014291	0.0537	0.1688
Metabolism	Metabolism of Other Amino Acids	D-Arginine and D-ornithine metabolism	2.21543e-05	1.93069e-05	2.84039e-05	1.8984e-05	0.0792	0.2125
Metabolism	Metabolism of Other Amino Acids	D-Glutamine and D-glutamate metabolism	0.00182821	4.30484e-05	0.00178303	6.23687e-05	0.0009	0.0776
Metabolism	Metabolism of Other Amino Acids	Glutathione metabolism	0.00367991	0.000392066	0.00367192	0.000384596	0.7503	0.8422
Metabolism	Metabolism of Other Amino Acids	Phosphonate and phosphinate metabolism	0.000585391	9.78826e-05	0.000602167	0.00010884	0.4123	0.621
Metabolism	Metabolism of Other Amino Acids	Selenocompound metabolism	0.00372741	0.000263228	0.00376515	0.000241913	0.3907	0.6096
Metabolism	Metabolism of Other Amino Acids	Taurine and hypotaurine metabolism	0.00141205	0.000105206	0.00141354	9.66494e-05	0.7871	0.861
Metabolism	Metabolism of Other Amino Acids	beta-Alanine metabolism	0.00172301	0.000204165	0.00167464	0.000210101	0.1832	0.3767
Metabolism	Metabolism of Terpenoids and Polyketides	Biosynthesis of 12-, 14- and 16-membered macrolides	0	0	0	0	NA	NA
Metabolism	Metabolism of Terpenoids and Polyketides	Biosynthesis of ansamycins	0.000672924	0.000105227	0.000680064	0.000103248	0.616	0.77
Metabolism	Metabolism of Terpenoids and Polyketides	Biosynthesis of siderophore group nonribosomal peptides	0.000494235	0.000252046	0.000443628	0.000180098	0.2976	0.528
Metabolism	Metabolism of Terpenoids and Polyketides	Biosynthesis of type II polyketide backbone	0	0	0	0	NA	NA
Metabolism	Metabolism of Terpenoids and Polyketides	Biosynthesis of type II polyketide products	2.73402e-07	3.9086e-07	6.61323e-07	9.84743e-07	0.0015	0.0776
Metabolism	Metabolism of Terpenoids and Polyketides	Biosynthesis of vancomycin group antibiotics	0.000585236	5.08345e-05	0.00057831	7.25085e-05	0.3595	0.5947
Metabolism	Metabolism of Terpenoids and Polyketides	Carotenoid biosynthesis	0.000152942	7.09289e-05	0.000158618	9.63779e-05	0.9846	0.9936
Metabolism	Metabolism of Terpenoids and Polyketides	Geraniol degradation	0.00045716	7.44483e-05	0.000487006	8.15149e-05	0.0613	0.1751
Metabolism	Metabolism of Terpenoids and Polyketides	Limonene and pinene degradation	0.000476123	0.000126758	0.000560576	0.000147484	0.0128	0.0951
Metabolism	Metabolism of Terpenoids and Polyketides	Polyketide sugar unit biosynthesis	0.00200475	0.000113702	0.00201059	0.000137728	1	1
Metabolism	Metabolism of Terpenoids and Polyketides	Prenyltransferases	0.00400882	0.000267788	0.00382939	0.000367741	0.0049	0.0776
Metabolism	Metabolism of Terpenoids and Polyketides	Sesquiterpenoid biosynthesis	0	0	0	0	NA	NA
Metabolism	Metabolism of Terpenoids and Polyketides	Terpenoid backbone biosynthesis	0.0063981	0.000355289	0.00632816	0.000418169	0.3907	0.6096
Metabolism	Metabolism of Terpenoids and Polyketides	Tetracycline biosynthesis	0.0015256	0.00031069	0.00164092	0.000385724	0.1137	0.2719
Metabolism	Metabolism of Terpenoids and Polyketides	Zeatin biosynthesis	0.000642909	6.78478e-05	0.000613345	9.06133e-05	0.03	0.1294
Metabolism	Nucleotide Metabolism	Purine metabolism	0.026565	0.000682383	0.0264376	0.000795851	0.4695	0.6496
Metabolism	Nucleotide Metabolism	Pyrimidine metabolism	0.0209683	0.000714669	0.0208971	0.00097954	0.6925	0.7976
Metabolism	Xenobiotics Biodegradation and Metabolism	1,1,1-Trichloro-2,2-bis(4-chlorophenyl)ethane (DDT) degradation	3.29375e-06	2.12362e-06	2.61445e-06	1.87951e-06	0.1349	0.2968
Metabolism	Xenobiotics Biodegradation and Metabolism	Aminobenzoate degradation	0.0012874	0.000124139	0.00139237	0.000183623	0.0106	0.0951
Metabolism	Xenobiotics Biodegradation and Metabolism	Atrazine degradation	1.59949e-05	9.63363e-06	3.60372e-05	4.48623e-05	0.0106	0.0951
Metabolism	Xenobiotics Biodegradation and Metabolism	Benzoate degradation	0.00135575	0.000281429	0.00158484	0.000372023	0.0037	0.0776
Metabolism	Xenobiotics Biodegradation and Metabolism	Bisphenol degradation	0.000239537	7.43204e-05	0.000226626	6.22473e-05	0.5759	0.7324
Metabolism	Xenobiotics Biodegradation and Metabolism	Caprolactam degradation	0.000175378	6.87551e-05	0.000230732	8.27496e-05	0.0028	0.0776
Metabolism	Xenobiotics Biodegradation and Metabolism	Chloroalkane and chloroalkene degradation	0.00128812	0.000158862	0.00130995	0.000203264	0.3907	0.6096
Metabolism	Xenobiotics Biodegradation and Metabolism	Chlorocyclohexane and chlorobenzene degradation	1.6792e-05	1.06561e-05	4.00681e-05	4.88907e-05	0.0087	0.09
Metabolism	Xenobiotics Biodegradation and Metabolism	Dioxin degradation	0.000607121	0.000126722	0.000670697	0.000174069	0.0952	0.2407
Metabolism	Xenobiotics Biodegradation and Metabolism	Drug metabolism - cytochrome P450	0.000950019	0.000296435	0.000947915	0.000320674	0.885	0.9153
Metabolism	Xenobiotics Biodegradation and Metabolism	Drug metabolism - other enzymes	0.00305959	0.000305282	0.00301455	0.000359989	0.5307	0.6909
Metabolism	Xenobiotics Biodegradation and Metabolism	Ethylbenzene degradation	0.000174616	5.12766e-05	0.000211567	7.43945e-05	0.0186	0.1135
Metabolism	Xenobiotics Biodegradation and Metabolism	Fluorobenzoate degradation	2.38036e-06	2.73135e-06	9.8641e-06	2.06005e-05	0.0073	0.0803
Metabolism	Xenobiotics Biodegradation and Metabolism	Metabolism of xenobiotics by cytochrome P450	0.000950353	0.0002963	0.000948536	0.000320941	0.885	0.9153
Metabolism	Xenobiotics Biodegradation and Metabolism	Naphthalene degradation	0.00156263	0.000221023	0.00159478	0.000206708	0.5307	0.6909
Metabolism	Xenobiotics Biodegradation and Metabolism	Nitrotoluene degradation	0.000370826	0.000119159	0.000364051	0.000105248	0.7945	0.861
Metabolism	Xenobiotics Biodegradation and Metabolism	Polycyclic aromatic hydrocarbon degradation	0.00124225	0.000108922	0.00126066	0.000102596	0.6925	0.7976
Metabolism	Xenobiotics Biodegradation and Metabolism	Styrene degradation	0.000349339	0.000135798	0.000333858	0.000134103	0.4636	0.6496
Metabolism	Xenobiotics Biodegradation and Metabolism	Toluene degradation	0.00170032	0.000192362	0.00159587	0.000223186	0.0469	0.154
Metabolism	Xenobiotics Biodegradation and Metabolism	Xylene degradation	0.000318123	0.0001075	0.000359476	0.000135703	0.1962	0.3924
Organismal Systems	Digestive System	Bile secretion	7.38327e-07	7.01921e-07	1.25279e-06	1.45604e-06	0.0115	0.0951
Organismal Systems	Digestive System	Carbohydrate digestion and absorption	0.000202286	6.84761e-05	0.000230976	7.18016e-05	0.1011	0.2499
Organismal Systems	Digestive System	Fat digestion and absorption	0	0	0	0	NA	NA
Organismal Systems	Digestive System	Gastric acid secretion	0	0	0	0	NA	NA
Organismal Systems	Digestive System	Mineral absorption	0.000286588	7.48934e-05	0.000273584	6.90725e-05	0.2844	0.5171
Organismal Systems	Digestive System	Pancreatic secretion	0	0	0	0	NA	NA
Organismal Systems	Digestive System	Protein digestion and absorption	0.000210187	0.00010641	0.000165988	0.000136865	0.0172	0.1081
Organismal Systems	Digestive System	Salivary secretion	0	0	0	0	NA	NA
Organismal Systems	Endocrine System	Adipocytokine signaling pathway	0.000972613	0.000120846	0.000856503	0.000168036	0.0033	0.0776
Organismal Systems	Endocrine System	GnRH signaling pathway	3.992e-07	1.94992e-06	1.10521e-07	8.11511e-07	0.8903	0.9153
Organismal Systems	Endocrine System	Insulin signaling pathway	0.000731949	7.72528e-05	0.000741596	8.51003e-05	0.6573	0.7859
Organismal Systems	Endocrine System	Melanogenesis	0	0	0	0	NA	NA
Organismal Systems	Endocrine System	PPAR signaling pathway	0.00117405	0.000158309	0.00106563	0.000183829	0.0217	0.1164
Organismal Systems	Endocrine System	Progesterone-mediated oocyte maturation	0.000136179	5.81759e-05	0.000117581	7.24339e-05	0.0826	0.2163
Organismal Systems	Endocrine System	Renin-angiotensin system	2.60032e-09	9.03652e-09	6.36156e-09	1.72144e-08	0.3853	0.6096
Organismal Systems	Excretory System	Aldosterone-regulated sodium reabsorption	0	0	0	0	NA	NA
Organismal Systems	Excretory System	Endocrine and other factor-regulated calcium reabsorption	0	0	0	0	NA	NA
Organismal Systems	Excretory System	Proximal tubule bicarbonate reclamation	0.000166437	8.81654e-05	0.000153344	6.26284e-05	0.5628	0.7199
Organismal Systems	Excretory System	Vasopressin-regulated water reabsorption	1.41236e-09	7.0618e-09	1.37834e-09	7.59456e-09	0.8801	0.9153
Organismal Systems	Immune System	Antigen processing and presentation	0.000136179	5.81759e-05	0.000117581	7.24339e-05	0.0826	0.2163
Organismal Systems	Immune System	Complement and coagulation cascades	0	0	0	0	NA	NA
Organismal Systems	Immune System	Cytosolic DNA-sensing pathway	0	0	0	0	NA	NA
Organismal Systems	Immune System	Fc epsilon RI signaling pathway	0	0	0	0	NA	NA
Organismal Systems	Immune System	Fc gamma R-mediated phagocytosis	3.992e-07	1.94992e-06	1.10521e-07	8.11511e-07	0.8903	0.9153
Organismal Systems	Immune System	Hematopoietic cell lineage	0	0	0	0	NA	NA
Organismal Systems	Immune System	Leukocyte transendothelial migration	0	0	0	0	NA	NA
Organismal Systems	Immune System	NOD-like receptor signaling pathway	0.000178597	8.09676e-05	0.000158515	9.64731e-05	0.1864	0.3797
Organismal Systems	Immune System	RIG-I-like receptor signaling pathway	3.52934e-05	2.36656e-05	4.40137e-05	2.69706e-05	0.1137	0.2719
Others	Others	Others	0.152101	0.00800071	0.150322	0.00718052	0.3446	0.5787
* Enriched in ulcerative colitis (UC)
* Enriched in healthy controls (HC)

## Sheet: Table S3-2 CD
Supplementary Table S3-2. Differentially abundant KEGG pathways in the CD patients
Pathway level 1 (least-detail)	Pathway level 2 (mid-detail)	Pathway level 3 (highest-detail)	Relative abundance in HC (mean)	Relative abundance in HC (SD)	Relative abundance in CD (mean)	Relative abundance in CD (SD)	pvalue	qvalue
Cellular Processes	Cell Communication	Adherens junction	0	0	0	0	NA	NA
Cellular Processes	Cell Communication	Focal adhesion	0	0	0	0	NA	NA
Cellular Processes	Cell Communication	Tight junction	0	0	0	0	NA	NA
Cellular Processes	Cell Growth and Death	Apoptosis	9.02813e-05	4.85521e-05	0.000136344	8.88163e-05	0.1046	0.2151
Cellular Processes	Cell Growth and Death	Cell cycle	0	0	0	0	NA	NA
Cellular Processes	Cell Growth and Death	Cell cycle - Caulobacter	0.00560887	0.000179343	0.00554666	0.000230237	0.3027	0.444
Cellular Processes	Cell Growth and Death	Cell cycle - yeast	0	0	0	0	NA	NA
Cellular Processes	Cell Growth and Death	Meiosis - yeast	0.000110062	5.18619e-05	0.000133176	0.000124816	0.9528	0.966
Cellular Processes	Cell Growth and Death	Oocyte meiosis	0	0	0	0	NA	NA
Cellular Processes	Cell Growth and Death	p53 signaling pathway	4.09946e-08	8.15572e-08	1.97589e-07	4.85781e-07	0.4393	0.5719
Cellular Processes	Cell Motility	Bacterial chemotaxis	0.000958062	0.000439213	0.00135306	0.000541805	0.0062	0.059
Cellular Processes	Cell Motility	Bacterial motility proteins	0.00523585	0.00111323	0.00488289	0.00261388	0.2604	0.4006
Cellular Processes	Cell Motility	Cytoskeleton proteins	0.00238019	0.000260893	0.00234583	0.000375971	0.6441	0.7578
Cellular Processes	Cell Motility	Flagellar assembly	0.000566606	0.000288446	0.000880562	0.000707913	0.0736	0.1704
Cellular Processes	Cell Motility	Regulation of actin cytoskeleton	0	0	0	0	NA	NA
Cellular Processes	Transport and Catabolism	Endocytosis	3.992e-07	1.94992e-06	3.00201e-07	9.08963e-07	0.2523	0.3965
Cellular Processes	Transport and Catabolism	Lysosome	0.000596502	0.000177256	0.000740596	0.000323282	0.1207	0.2392
Cellular Processes	Transport and Catabolism	Peroxisome	0.00210419	9.82265e-05	0.00195542	0.000213213	0.0173	0.0814
Cellular Processes	Transport and Catabolism	Phagosome	0	0	0	0	NA	NA
Environmental Information Processing	Membrane Transport	ABC transporters	0.0286414	0.00309453	0.0312046	0.00302075	0.0072	0.0609
Environmental Information Processing	Membrane Transport	Bacterial secretion system	0.00780399	0.000512487	0.00738862	0.00065899	0.032	0.0964
Environmental Information Processing	Membrane Transport	Phosphotransferase system (PTS)	0.00474171	0.0013095	0.00628017	0.00250873	0.036	0.1029
Environmental Information Processing	Membrane Transport	Secretion system	0.0158148	0.00159309	0.0152198	0.00201397	0.2224	0.3679
Environmental Information Processing	Membrane Transport	Transporters	0.0537399	0.00717734	0.0603623	0.00870673	0.0109	0.0727
Environmental Information Processing	Signal Transduction	Calcium signaling pathway	1.70329e-07	5.2266e-07	6.43494e-06	2.54127e-05	0.025	0.0902
Environmental Information Processing	Signal Transduction	ErbB signaling pathway	0	0	0	0	NA	NA
Environmental Information Processing	Signal Transduction	Hedgehog signaling pathway	0	0	0	0	NA	NA
Environmental Information Processing	Signal Transduction	MAPK signaling pathway	0	0	0	0	NA	NA
Environmental Information Processing	Signal Transduction	MAPK signaling pathway - yeast	0.000477181	6.82487e-05	0.000476981	7.00269e-05	0.9151	0.9452
Environmental Information Processing	Signal Transduction	Notch signaling pathway	0	0	0	0	NA	NA
Environmental Information Processing	Signal Transduction	Phosphatidylinositol signaling system	0.00147571	0.000220731	0.00137227	0.0002444	0.1586	0.286
Environmental Information Processing	Signal Transduction	TGF-beta signaling pathway	0	0	0	0	NA	NA
Environmental Information Processing	Signal Transduction	Two-component system	0.00959061	0.000695003	0.0102048	0.00154472	0.3027	0.444
Environmental Information Processing	Signal Transduction	VEGF signaling pathway	0	0	0	0	NA	NA
Environmental Information Processing	Signal Transduction	Wnt signaling pathway	0	0	0	0	NA	NA
Environmental Information Processing	Signal Transduction	mTOR signaling pathway	0	0	0	0	NA	NA
Environmental Information Processing	Signaling Molecules and Interaction	Bacterial toxins	0.00112279	0.000225036	0.00139324	0.000378572	0.0162	0.0814
Environmental Information Processing	Signaling Molecules and Interaction	CAM ligands	0	0	0	0	NA	NA
Environmental Information Processing	Signaling Molecules and Interaction	Cellular antigens	0.000541478	0.000146425	0.000541414	0.00015845	0.8219	0.8907
Environmental Information Processing	Signaling Molecules and Interaction	Cytokine receptors	0	0	0	0	NA	NA
Environmental Information Processing	Signaling Molecules and Interaction	Cytokine-cytokine receptor interaction	0	0	0	0	NA	NA
Environmental Information Processing	Signaling Molecules and Interaction	ECM-receptor interaction	0	0	0	0	NA	NA
Environmental Information Processing	Signaling Molecules and Interaction	G protein-coupled receptors	0	0	0	0	NA	NA
Environmental Information Processing	Signaling Molecules and Interaction	GTP-binding proteins	0	0	0	0	NA	NA
Environmental Information Processing	Signaling Molecules and Interaction	Glycan bindng proteins	0	0	0	0	NA	NA
Environmental Information Processing	Signaling Molecules and Interaction	Ion channels	0.000570189	0.000130324	0.000550163	0.000146805	0.4846	0.6127
Environmental Information Processing	Signaling Molecules and Interaction	Neuroactive ligand-receptor interaction	0	0	0	0	NA	NA
Genetic Information Processing	Folding, Sorting and Degradation	Chaperones and folding catalysts	0.0119313	0.000834919	0.0113608	0.00078732	0.0152	0.0814
Genetic Information Processing	Folding, Sorting and Degradation	Proteasome	0.000320319	0.000100214	0.00030271	0.000106525	0.5301	0.6589
Genetic Information Processing	Folding, Sorting and Degradation	Protein export	0.00761346	0.000160757	0.00752997	0.000243703	0.2224	0.3679
Genetic Information Processing	Folding, Sorting and Degradation	Protein processing in endoplasmic reticulum	0.000297752	0.000174539	0.000377977	0.000192453	0.1046	0.2151
Genetic Information Processing	Folding, Sorting and Degradation	RNA degradation	0.00542844	0.00020669	0.00510442	0.000322254	0.0008	0.0251
Genetic Information Processing	Folding, Sorting and Degradation	Sulfur relay system	0.00263333	0.000260225	0.00269838	0.0003187	0.4699	0.5976
Genetic Information Processing	Folding, Sorting and Degradation	Ubiquitin system	0.000201617	8.42112e-05	0.000162912	6.18747e-05	0.0816	0.1832
Genetic Information Processing	Replication and Repair	Base excision repair	0.00541237	0.000245001	0.00515611	0.000230488	0.0007	0.0251
Genetic Information Processing	Replication and Repair	Chromosome	0.0175141	0.00104264	0.0167638	0.000985477	0.0184	0.0814
Genetic Information Processing	Replication and Repair	DNA repair and recombination proteins	0.0331309	0.000672549	0.0324518	0.000949104	0.0162	0.0814
Genetic Information Processing	Replication and Repair	DNA replication	0.00783556	0.000204826	0.00774305	0.000354714	0.6784	0.7897
Genetic Information Processing	Replication and Repair	DNA replication proteins	0.0137194	0.000411601	0.0134098	0.00066234	0.0948	0.2025
Genetic Information Processing	Replication and Repair	Homologous recombination	0.0109775	0.000214857	0.0108075	0.000402974	0.1517	0.2758
Genetic Information Processing	Replication and Repair	Mismatch repair	0.00903294	0.000211359	0.00892756	0.000402404	0.5616	0.6864
Genetic Information Processing	Replication and Repair	Non-homologous end-joining	0.000174154	7.61189e-05	0.000107932	8.66501e-05	0.0101	0.0717
Genetic Information Processing	Replication and Repair	Nucleotide excision repair	0.00442554	0.000244118	0.00435204	0.000322394	0.3743	0.5179
Genetic Information Processing	Transcription	Basal transcription factors	3.04004e-05	2.74757e-05	4.85927e-05	2.95353e-05	0.0152	0.0814
Genetic Information Processing	Transcription	RNA polymerase	0.00210755	0.000101978	0.00215804	0.000150132	0.2135	0.3613
Genetic Information Processing	Transcription	Spliceosome	0	0	0	0	NA	NA
Genetic Information Processing	Transcription	Transcription factors	0.0120682	0.001026	0.0127539	0.00159492	0.1264	0.2461
Genetic Information Processing	Transcription	Transcription machinery	0.00765379	0.000451909	0.00726477	0.000552152	0.0184	0.0814
Genetic Information Processing	Translation	Aminoacyl-tRNA biosynthesis	0.0143027	0.000453999	0.0142717	0.000509018	0.6958	0.7931
Genetic Information Processing	Translation	RNA transport	0.00145374	0.000153943	0.00142651	0.000235516	0.9151	0.9452
Genetic Information Processing	Translation	Ribosome	0.0289193	0.000940438	0.0287163	0.00135574	0.8219	0.8907
Genetic Information Processing	Translation	Ribosome Biogenesis	0.0179054	0.000600782	0.0172093	0.000963968	0.0054	0.0566
Genetic Information Processing	Translation	Ribosome biogenesis in eukaryotes	0.000792312	4.9199e-05	0.000712073	6.64782e-05	0.0003	0.0165
Genetic Information Processing	Translation	Translation factors	0.00652364	0.000216082	0.00632691	0.000313612	0.0222	0.0857
Genetic Information Processing	Translation	mRNA surveillance pathway	0	0	0	0	NA	NA
Human Diseases	Cancers	Colorectal cancer	4.09946e-08	8.15572e-08	1.96112e-07	4.85828e-07	0.4393	0.5719
Human Diseases	Immune System Diseases	Primary immunodeficiency	0.000737717	5.01805e-05	0.00070155	8.35121e-05	0.0596	0.1457
Human Diseases	Immune System Diseases	Rheumatoid arthritis	0	0	0	0	NA	NA
Human Diseases	Immune System Diseases	Systemic lupus erythematosus	0.000145034	7.17675e-05	8.18695e-05	8.03745e-05	0.0095	0.0717
Human Diseases	Infectious Diseases	African trypanosomiasis	7.54474e-05	4.19919e-05	4.97715e-05	3.47055e-05	0.0236	0.0865
Human Diseases	Infectious Diseases	Amoebiasis	3.99183e-05	3.62752e-05	5.31721e-05	4.09132e-05	0.1386	0.2629
Human Diseases	Infectious Diseases	Bacterial invasion of epithelial cells	1.71098e-05	1.00065e-05	4.05769e-05	3.78022e-05	0.0284	0.0919
Human Diseases	Infectious Diseases	Chagas disease (American trypanosomiasis)	7.54434e-05	4.1992e-05	4.97589e-05	3.46988e-05	0.0236	0.0865
Human Diseases	Infectious Diseases	Epithelial cell signaling in Helicobacter pylori infection	0.000751936	0.000109224	0.000725374	0.000102722	0.2505	0.3965
Human Diseases	Infectious Diseases	Hepatitis C	0	0	0	0	NA	NA
Human Diseases	Infectious Diseases	Influenza A	4.09946e-08	8.15572e-08	1.96112e-07	4.85828e-07	0.4393	0.5719
Human Diseases	Infectious Diseases	Leishmaniasis	0	0	0	0	NA	NA
Human Diseases	Infectious Diseases	Measles	0	0	0	0	NA	NA
Human Diseases	Infectious Diseases	Pathogenic Escherichia coli infection	0	0	0	0	NA	NA
Human Diseases	Infectious Diseases	Pertussis	0.00010476	4.13475e-05	0.000126724	4.39395e-05	0.0996	0.2107
Human Diseases	Infectious Diseases	Shigellosis	0	0	0	0	NA	NA
Human Diseases	Infectious Diseases	Staphylococcus aureus infection	0.000610758	0.000292775	0.000859407	0.000541874	0.1264	0.2461
Human Diseases	Infectious Diseases	Toxoplasmosis	4.09946e-08	8.15572e-08	1.96112e-07	4.85828e-07	0.4393	0.5719
Human Diseases	Infectious Diseases	Tuberculosis	0.00139974	0.00013602	0.00153333	0.00026125	0.0699	0.1654
Human Diseases	Infectious Diseases	Vibrio cholerae infection	3.55599e-07	5.34098e-07	2.87633e-07	4.45356e-07	0.5585	0.6864
Human Diseases	Infectious Diseases	Vibrio cholerae pathogenic cycle	0.000831981	8.88584e-05	0.000766404	0.000118374	0.036	0.1029
Human Diseases	Metabolic Diseases	Type I diabetes mellitus	0.000599813	5.23982e-05	0.000596726	5.78353e-05	0.7491	0.8408
Human Diseases	Metabolic Diseases	Type II diabetes mellitus	0.000515163	4.1473e-05	0.00056794	8.05095e-05	0.0196	0.0814
Metabolism	Amino Acid Metabolism	Alanine, aspartate and glutamate metabolism	0.00973485	0.000319057	0.00950703	0.000355206	0.034	0.0997
Metabolism	Amino Acid Metabolism	Amino acid related enzymes	0.0165844	0.000367947	0.0161565	0.000555349	0.0054	0.0566
Metabolism	Amino Acid Metabolism	Arginine and proline metabolism	0.0095488	0.000810035	0.0093598	0.000907524	0.4555	0.5895
Metabolism	Amino Acid Metabolism	Cysteine and methionine metabolism	0.00972879	0.000329317	0.00970546	0.000306185	0.859	0.9086
Metabolism	Amino Acid Metabolism	Glycine, serine and threonine metabolism	0.00867712	0.000196267	0.00838664	0.00036538	0.0034	0.0499
Metabolism	Amino Acid Metabolism	Histidine metabolism	0.00442247	0.000315796	0.00418156	0.000470859	0.0858	0.1907
Metabolism	Amino Acid Metabolism	Lysine biosynthesis	0.00734673	0.000243649	0.00731613	0.000255417	0.7312	0.8292
Metabolism	Amino Acid Metabolism	Lysine degradation	0.00146426	0.000129497	0.00149396	0.000281835	0.6611	0.7736
Metabolism	Amino Acid Metabolism	Phenylalanine metabolism	0.00133747	0.000249157	0.00126145	0.000333817	0.2917	0.4366
Metabolism	Amino Acid Metabolism	Phenylalanine, tyrosine and tryptophan biosynthesis	0.00878639	0.000292547	0.00858249	0.000373918	0.1807	0.3155
Metabolism	Amino Acid Metabolism	Tryptophan metabolism	0.00176609	0.000131312	0.00176966	0.000322688	0.4699	0.5976
Metabolism	Amino Acid Metabolism	Tyrosine metabolism	0.00372863	0.000285765	0.00363824	0.000262824	0.2315	0.3801
Metabolism	Amino Acid Metabolism	Valine, leucine and isoleucine biosynthesis	0.00808147	0.00071134	0.00800524	0.000734708	0.9905	0.9905
Metabolism	Amino Acid Metabolism	Valine, leucine and isoleucine degradation	0.00253519	0.000224276	0.00265937	0.000234594	0.0506	0.1265
Metabolism	Biosynthesis of Other Secondary Metabolites	Betalain biosynthesis	1.41236e-09	7.0618e-09	0	0	0.3833	0.5193
Metabolism	Biosynthesis of Other Secondary Metabolites	Butirosin and neomycin biosynthesis	0.000503532	7.47532e-05	0.000564918	9.03396e-05	0.0162	0.0814
Metabolism	Biosynthesis of Other Secondary Metabolites	Caffeine metabolism	4.50232e-08	8.92447e-08	3.46356e-08	4.43442e-08	0.8108	0.8907
Metabolism	Biosynthesis of Other Secondary Metabolites	Clavulanic acid biosynthesis	0	0	0	0	NA	NA
Metabolism	Biosynthesis of Other Secondary Metabolites	Flavone and flavonol biosynthesis	2.50177e-05	1.43671e-05	4.73655e-05	3.92233e-05	0.0428	0.1148
Metabolism	Biosynthesis of Other Secondary Metabolites	Flavonoid biosynthesis	2.54155e-05	1.35237e-05	5.20326e-05	8.21201e-05	0.0736	0.1704
Metabolism	Biosynthesis of Other Secondary Metabolites	Indole alkaloid biosynthesis	1.41236e-09	7.0618e-09	0	0	0.3833	0.5193
Metabolism	Biosynthesis of Other Secondary Metabolites	Isoflavonoid biosynthesis	0	0	2.70018e-09	1.17698e-08	0.2513	0.3965
Metabolism	Biosynthesis of Other Secondary Metabolites	Isoquinoline alkaloid biosynthesis	0.000540479	0.000137915	0.000490236	0.000135715	0.2604	0.4006
Metabolism	Biosynthesis of Other Secondary Metabolites	Novobiocin biosynthesis	0.00127603	0.000160519	0.00118323	0.000198559	0.1386	0.2629
Metabolism	Biosynthesis of Other Secondary Metabolites	Penicillin and cephalosporin biosynthesis	0.000161189	6.39113e-05	0.000247482	0.000109033	0.0077	0.0627
Metabolism	Biosynthesis of Other Secondary Metabolites	Phenylpropanoid biosynthesis	0.000311976	0.00011255	0.000574335	0.000291425	0.0011	0.0302
Metabolism	Biosynthesis of Other Secondary Metabolites	Stilbenoid, diarylheptanoid and gingerol biosynthesis	7.90235e-05	4.14657e-05	6.73122e-05	6.23566e-05	0.0453	0.1186
Metabolism	Biosynthesis of Other Secondary Metabolites	Streptomycin biosynthesis	0.00327665	0.000181995	0.00337764	0.000129979	0.0629	0.1504
Metabolism	Biosynthesis of Other Secondary Metabolites	Tropane, piperidine and pyridine alkaloid biosynthesis	0.000980545	0.000133317	0.000967597	0.000135988	0.6441	0.7578
Metabolism	Biosynthesis of Other Secondary Metabolites	beta-Lactam resistance	8.04533e-05	3.91405e-05	0.000128348	7.36266e-05	0.0209	0.0821
Metabolism	Carbohydrate Metabolism	Amino sugar and nucleotide sugar metabolism	0.0127722	0.00140064	0.0141647	0.00210482	0.0209	0.0821
Metabolism	Carbohydrate Metabolism	Ascorbate and aldarate metabolism	0.000774545	0.000235366	0.00112912	0.000513724	0.005	0.0566
Metabolism	Carbohydrate Metabolism	Butanoate metabolism	0.00611114	0.000329437	0.00608412	0.000526616	0.8776	0.9194
Metabolism	Carbohydrate Metabolism	C5-Branched dibasic acid metabolism	0.00336769	0.0002882	0.00324591	0.000323718	0.2604	0.4006
Metabolism	Carbohydrate Metabolism	Citrate cycle (TCA cycle)	0.00814438	0.000655103	0.00718326	0.00118313	0.0032	0.0499
Metabolism	Carbohydrate Metabolism	Fructose and mannose metabolism	0.00631631	0.00105891	0.00724245	0.00134883	0.0133	0.0814
Metabolism	Carbohydrate Metabolism	Galactose metabolism	0.00523896	0.000953133	0.00655066	0.00175412	0.0196	0.0814
Metabolism	Carbohydrate Metabolism	Glycolysis / Gluconeogenesis	0.0118085	0.000587811	0.0121161	0.000801432	0.1517	0.2758
Metabolism	Carbohydrate Metabolism	Glyoxylate and dicarboxylate metabolism	0.00392027	0.000468707	0.00395558	0.000633919	0.9528	0.966
Metabolism	Carbohydrate Metabolism	Inositol phosphate metabolism	0.00127291	0.000109958	0.00123816	0.000113543	0.2917	0.4366
Metabolism	Carbohydrate Metabolism	Pentose and glucuronate interconversions	0.00222473	0.000293596	0.00274227	0.000660139	0.0016	0.032
Metabolism	Carbohydrate Metabolism	Pentose phosphate pathway	0.00764641	0.000215584	0.00791883	0.000546696	0.0629	0.1504
Metabolism	Carbohydrate Metabolism	Propanoate metabolism	0.00544453	0.000212636	0.00544511	0.000452942	0.6958	0.7931
Metabolism	Carbohydrate Metabolism	Pyruvate metabolism	0.0110939	0.000534672	0.0108958	0.000725732	0.594	0.7141
Metabolism	Carbohydrate Metabolism	Starch and sucrose metabolism	0.00687866	0.000653297	0.00791187	0.00137351	0.0067	0.059
Metabolism	Energy Metabolism	Carbon fixation in photosynthetic organisms	0.0060365	0.000343309	0.00606818	0.000523849	0.7671	0.8567
Metabolism	Energy Metabolism	Carbon fixation pathways in prokaryotes	0.0108744	0.000722423	0.0101847	0.000965779	0.0173	0.0814
Metabolism	Energy Metabolism	Methane metabolism	0.00977632	0.000435533	0.00976996	0.000553423	0.9339	0.9601
Metabolism	Energy Metabolism	Nitrogen metabolism	0.0068963	0.000268363	0.0065871	0.000476617	0.0196	0.0814
Metabolism	Energy Metabolism	Oxidative phosphorylation	0.0128363	0.00111764	0.0121129	0.00165009	0.1885	0.3265
Metabolism	Energy Metabolism	Photosynthesis	0.00403625	0.000238456	0.00457613	0.00148922	0.0284	0.0919
Metabolism	Energy Metabolism	Photosynthesis - antenna proteins	2.90771e-06	8.85114e-06	0.000109413	0.000431962	0.0304	0.0942
Metabolism	Energy Metabolism	Photosynthesis proteins	0.00407663	0.000236973	0.00473011	0.00192809	0.0196	0.0814
Metabolism	Energy Metabolism	Sulfur metabolism	0.00313406	0.000299745	0.00296404	0.000325403	0.0506	0.1265
Metabolism	Enzyme Families	Cytochrome P450	0	0	0	0	NA	NA
Metabolism	Enzyme Families	Peptidases	0.0181821	0.00072388	0.0182306	0.00108637	0.8404	0.9019
Metabolism	Enzyme Families	Protein kinases	0.00261957	0.000422763	0.00276429	0.000543831	0.2917	0.4366
Metabolism	Glycan Biosynthesis and Metabolism	Glycosaminoglycan biosynthesis - chondroitin sulfate	0	0	0	0	NA	NA
Metabolism	Glycan Biosynthesis and Metabolism	Glycosaminoglycan degradation	0.000495397	0.000178774	0.000639649	0.000318284	0.1657	0.2916
Metabolism	Glycan Biosynthesis and Metabolism	Glycosphingolipid biosynthesis - ganglio series	0.000365108	0.000137502	0.000447747	0.000221427	0.3139	0.4543
Metabolism	Glycan Biosynthesis and Metabolism	Glycosphingolipid biosynthesis - globo series	0.000579961	0.000184819	0.000728758	0.000323352	0.1517	0.2758
Metabolism	Glycan Biosynthesis and Metabolism	Glycosphingolipid biosynthesis - lacto and neolacto series	5.27648e-07	3.8112e-07	4.75716e-07	4.22961e-07	0.5457	0.6745
Metabolism	Glycan Biosynthesis and Metabolism	Glycosylphosphatidylinositol(GPI)-anchor biosynthesis	0	0	0	0	NA	NA
Metabolism	Glycan Biosynthesis and Metabolism	Glycosyltransferases	0.00436293	0.000180213	0.00453383	0.000328925	0.0902	0.1984
Metabolism	Glycan Biosynthesis and Metabolism	Lipopolysaccharide biosynthesis	0.00507894	0.00118757	0.00416105	0.00142968	0.0404	0.1111
Metabolism	Glycan Biosynthesis and Metabolism	Lipopolysaccharide biosynthesis proteins	0.00599365	0.00111119	0.0051855	0.00141046	0.0428	0.1148
Metabolism	Glycan Biosynthesis and Metabolism	N-Glycan biosynthesis	0.000273354	9.72463e-05	0.000296645	0.000133818	0.594	0.7141
Metabolism	Glycan Biosynthesis and Metabolism	Other glycan degradation	0.00142766	0.000356197	0.0016823	0.000655431	0.2049	0.3494
Metabolism	Glycan Biosynthesis and Metabolism	Other types of O-glycan biosynthesis	0	0	0	0	NA	NA
Metabolism	Glycan Biosynthesis and Metabolism	Peptidoglycan biosynthesis	0.00991095	0.000301306	0.0099347	0.000648418	0.5301	0.6589
Metabolism	Glycan Biosynthesis and Metabolism	Various types of N-glycan biosynthesis	2.28737e-05	2.24683e-05	3.40322e-05	2.03808e-05	0.0302	0.0942
Metabolism	Lipid Metabolism	Arachidonic acid metabolism	0.000513372	0.000118525	0.000559963	0.000138138	0.1657	0.2916
Metabolism	Lipid Metabolism	Biosynthesis of unsaturated fatty acids	0.00114283	8.21497e-05	0.00117154	0.000186512	0.9528	0.966
Metabolism	Lipid Metabolism	Ether lipid metabolism	2.73258e-05	1.82496e-05	3.4282e-05	2.3535e-05	0.3493	0.4958
Metabolism	Lipid Metabolism	Fatty acid biosynthesis	0.00561947	0.000558031	0.00552574	0.00077917	0.859	0.9086
Metabolism	Lipid Metabolism	Fatty acid elongation in mitochondria	0	0	0	0	NA	NA
Metabolism	Lipid Metabolism	Fatty acid metabolism	0.00250176	0.00013102	0.0025413	0.000310606	0.9716	0.9805
Metabolism	Lipid Metabolism	Glycerolipid metabolism	0.00302714	0.000242055	0.00331221	0.000355247	0.0067	0.059
Metabolism	Lipid Metabolism	Glycerophospholipid metabolism	0.00605436	0.000298048	0.00572927	0.000409474	0.0142	0.0814
Metabolism	Lipid Metabolism	Linoleic acid metabolism	0.00014415	7.15645e-05	0.000184226	6.44149e-05	0.0382	0.1064
Metabolism	Lipid Metabolism	Lipid biosynthesis proteins	0.00710098	0.000525197	0.00667192	0.000718993	0.0284	0.0919
Metabolism	Lipid Metabolism	Primary bile acid biosynthesis	4.41827e-06	4.74541e-06	7.07485e-06	1.2949e-05	0.8963	0.9345
Metabolism	Lipid Metabolism	Secondary bile acid biosynthesis	4.1501e-06	4.78377e-06	6.52062e-06	1.2963e-05	0.6441	0.7578
Metabolism	Lipid Metabolism	Sphingolipid metabolism	0.00080951	0.000204079	0.00100157	0.00038449	0.0775	0.1776
Metabolism	Lipid Metabolism	Steroid biosynthesis	3.48841e-07	1.04474e-06	1.28978e-05	5.08182e-05	0.006	0.059
Metabolism	Lipid Metabolism	Steroid hormone biosynthesis	4.35319e-05	4.14727e-05	6.07664e-05	6.12883e-05	0.3743	0.5179
Metabolism	Lipid Metabolism	Synthesis and degradation of ketone bodies	0.000313034	0.000101289	0.00043212	0.000137024	0.004	0.0518
Metabolism	Lipid Metabolism	alpha-Linolenic acid metabolism	0.00015617	7.19508e-05	0.000101578	8.17564e-05	0.0284	0.0919
Metabolism	Metabolism of Cofactors and Vitamins	Biotin metabolism	0.00164875	0.000252824	0.00142734	0.00034438	0.0184	0.0814
Metabolism	Metabolism of Cofactors and Vitamins	Folate biosynthesis	0.00547014	0.000264209	0.00536114	0.000377727	0.3617	0.5101
Metabolism	Metabolism of Cofactors and Vitamins	Lipoic acid metabolism	0.000785884	9.95204e-05	0.000678733	0.000167494	0.0284	0.0919
Metabolism	Metabolism of Cofactors and Vitamins	Nicotinate and nicotinamide metabolism	0.00486494	0.000327178	0.0046295	0.00036652	0.0382	0.1064
Metabolism	Metabolism of Cofactors and Vitamins	One carbon pool by folate	0.00691034	0.000351451	0.00683289	0.00045653	0.6958	0.7931
Metabolism	Metabolism of Cofactors and Vitamins	Pantothenate and CoA biosynthesis	0.00684969	0.000179341	0.00661391	0.000260741	0.0029	0.0491
Metabolism	Metabolism of Cofactors and Vitamins	Porphyrin and chlorophyll metabolism	0.00717031	0.000859277	0.00688598	0.00190636	0.3871	0.5193
Metabolism	Metabolism of Cofactors and Vitamins	Retinol metabolism	0.000802394	0.000229425	0.000678271	0.000215596	0.0479	0.1225
Metabolism	Metabolism of Cofactors and Vitamins	Riboflavin metabolism	0.00298025	0.000275906	0.00262379	0.00040678	0.0027	0.0491
Metabolism	Metabolism of Cofactors and Vitamins	Thiamine metabolism	0.00476635	0.000259363	0.00473819	0.00031018	0.6958	0.7931
Metabolism	Metabolism of Cofactors and Vitamins	Ubiquinone and other terpenoid-quinone biosynthesis	0.0033847	0.000421619	0.00295148	0.000722672	0.0142	0.0814
Metabolism	Metabolism of Cofactors and Vitamins	Vitamin B6 metabolism	0.00215057	0.00014198	0.00208907	0.000149917	0.1324	0.2555
Metabolism	Metabolism of Other Amino Acids	Cyanoamino acid metabolism	0.00197773	8.89401e-05	0.00212125	0.000219625	0.0088	0.0691
Metabolism	Metabolism of Other Amino Acids	D-Alanine metabolism	0.00135985	0.000129072	0.0014867	0.000209456	0.0479	0.1225
Metabolism	Metabolism of Other Amino Acids	D-Arginine and D-ornithine metabolism	2.21543e-05	1.93069e-05	3.63968e-05	2.37435e-05	0.0013	0.0318
Metabolism	Metabolism of Other Amino Acids	D-Glutamine and D-glutamate metabolism	0.00182821	4.30484e-05	0.00174979	7.03107e-05	0.0002	0.0165
Metabolism	Metabolism of Other Amino Acids	Glutathione metabolism	0.00367991	0.000392066	0.00337023	0.000459933	0.0267	0.0919
Metabolism	Metabolism of Other Amino Acids	Phosphonate and phosphinate metabolism	0.000585391	9.78826e-05	0.000539928	0.000115955	0.1151	0.2302
Metabolism	Metabolism of Other Amino Acids	Selenocompound metabolism	0.00372741	0.000263228	0.00391106	0.000291245	0.034	0.0997
Metabolism	Metabolism of Other Amino Acids	Taurine and hypotaurine metabolism	0.00141205	0.000105206	0.00135637	0.00010758	0.0453	0.1186
Metabolism	Metabolism of Other Amino Acids	beta-Alanine metabolism	0.00172301	0.000204165	0.00171984	0.000240268	0.8776	0.9194
Metabolism	Metabolism of Terpenoids and Polyketides	Biosynthesis of 12-, 14- and 16-membered macrolides	0	0	0	0	NA	NA
Metabolism	Metabolism of Terpenoids and Polyketides	Biosynthesis of ansamycins	0.000672924	0.000105227	0.000761942	0.00019608	0.0816	0.1832
Metabolism	Metabolism of Terpenoids and Polyketides	Biosynthesis of siderophore group nonribosomal peptides	0.000494235	0.000252046	0.000409566	0.000187319	0.1657	0.2916
Metabolism	Metabolism of Terpenoids and Polyketides	Biosynthesis of type II polyketide backbone	0	0	0	0	NA	NA
Metabolism	Metabolism of Terpenoids and Polyketides	Biosynthesis of type II polyketide products	2.73402e-07	3.9086e-07	3.37146e-07	4.03861e-07	0.5939	0.7141
Metabolism	Metabolism of Terpenoids and Polyketides	Biosynthesis of vancomycin group antibiotics	0.000585236	5.08345e-05	0.000602872	5.12652e-05	0.1517	0.2758
Metabolism	Metabolism of Terpenoids and Polyketides	Carotenoid biosynthesis	0.000152942	7.09289e-05	0.000148435	0.000204361	0.0948	0.2025
Metabolism	Metabolism of Terpenoids and Polyketides	Geraniol degradation	0.00045716	7.44483e-05	0.000531042	0.000103987	0.0016	0.032
Metabolism	Metabolism of Terpenoids and Polyketides	Limonene and pinene degradation	0.000476123	0.000126758	0.000648841	0.000149802	0.0006	0.0251
Metabolism	Metabolism of Terpenoids and Polyketides	Polyketide sugar unit biosynthesis	0.00200475	0.000113702	0.00208561	0.000102309	0.0152	0.0814
Metabolism	Metabolism of Terpenoids and Polyketides	Prenyltransferases	0.00400882	0.000267788	0.00390733	0.000366523	0.3139	0.4543
Metabolism	Metabolism of Terpenoids and Polyketides	Sesquiterpenoid biosynthesis	0	0	0	0	NA	NA
Metabolism	Metabolism of Terpenoids and Polyketides	Terpenoid backbone biosynthesis	0.0063981	0.000355289	0.00644936	0.000380492	0.4995	0.6279
Metabolism	Metabolism of Terpenoids and Polyketides	Tetracycline biosynthesis	0.0015256	0.00031069	0.00151139	0.000409885	0.7491	0.8408
Metabolism	Metabolism of Terpenoids and Polyketides	Zeatin biosynthesis	0.000642909	6.78478e-05	0.0006301	8.23712e-05	0.3871	0.5193
Metabolism	Nucleotide Metabolism	Purine metabolism	0.026565	0.000682383	0.0266501	0.00117297	0.4699	0.5976
Metabolism	Nucleotide Metabolism	Pyrimidine metabolism	0.0209683	0.000714669	0.021188	0.00141879	0.2505	0.3965
Metabolism	Xenobiotics Biodegradation and Metabolism	1,1,1-Trichloro-2,2-bis(4-chlorophenyl)ethane (DDT) degradation	3.29375e-06	2.12362e-06	3.46155e-06	2.35488e-06	0.859	0.9086
Metabolism	Xenobiotics Biodegradation and Metabolism	Aminobenzoate degradation	0.0012874	0.000124139	0.0014236	0.000216927	0.0236	0.0865
Metabolism	Xenobiotics Biodegradation and Metabolism	Atrazine degradation	1.59949e-05	9.63363e-06	5.64957e-05	9.4378e-05	0.0209	0.0821
Metabolism	Xenobiotics Biodegradation and Metabolism	Benzoate degradation	0.00135575	0.000281429	0.0018059	0.000375466	0.0003	0.0165
Metabolism	Xenobiotics Biodegradation and Metabolism	Bisphenol degradation	0.000239537	7.43204e-05	0.000268693	9.28033e-05	0.3255	0.468
Metabolism	Xenobiotics Biodegradation and Metabolism	Caprolactam degradation	0.000175378	6.87551e-05	0.000288483	9.58995e-05	0.0001	0.0165
Metabolism	Xenobiotics Biodegradation and Metabolism	Chloroalkane and chloroalkene degradation	0.00128812	0.000158862	0.0013047	0.000171761	0.8404	0.9019
Metabolism	Xenobiotics Biodegradation and Metabolism	Chlorocyclohexane and chlorobenzene degradation	1.6792e-05	1.06561e-05	6.14335e-05	0.000107415	0.0948	0.2025
Metabolism	Xenobiotics Biodegradation and Metabolism	Dioxin degradation	0.000607121	0.000126722	0.000701669	0.000200869	0.2224	0.3679
Metabolism	Xenobiotics Biodegradation and Metabolism	Drug metabolism - cytochrome P450	0.000950019	0.000296435	0.000797966	0.000357619	0.1151	0.2302
Metabolism	Xenobiotics Biodegradation and Metabolism	Drug metabolism - other enzymes	0.00305959	0.000305282	0.00318358	0.000491231	0.281	0.4293
Metabolism	Xenobiotics Biodegradation and Metabolism	Ethylbenzene degradation	0.000174616	5.12766e-05	0.000243318	8.96869e-05	0.0101	0.0717
Metabolism	Xenobiotics Biodegradation and Metabolism	Fluorobenzoate degradation	2.38036e-06	2.73135e-06	2.15994e-05	5.32347e-05	0.1046	0.2151
Metabolism	Xenobiotics Biodegradation and Metabolism	Metabolism of xenobiotics by cytochrome P450	0.000950353	0.0002963	0.000798188	0.000357532	0.1097	0.2235
Metabolism	Xenobiotics Biodegradation and Metabolism	Naphthalene degradation	0.00156263	0.000221023	0.00153736	0.000205192	0.6272	0.7499
Metabolism	Xenobiotics Biodegradation and Metabolism	Nitrotoluene degradation	0.000370826	0.000119159	0.000377821	0.000114791	0.4137	0.5516
Metabolism	Xenobiotics Biodegradation and Metabolism	Polycyclic aromatic hydrocarbon degradation	0.00124225	0.000108922	0.00129348	0.000140573	0.1966	0.3379
Metabolism	Xenobiotics Biodegradation and Metabolism	Styrene degradation	0.000349339	0.000135798	0.000253236	0.000154251	0.0302	0.0942
Metabolism	Xenobiotics Biodegradation and Metabolism	Toluene degradation	0.00170032	0.000192362	0.00144274	0.000364792	0.005	0.0566
Metabolism	Xenobiotics Biodegradation and Metabolism	Xylene degradation	0.000318123	0.0001075	0.000428833	0.000158836	0.0133	0.0814
Organismal Systems	Digestive System	Bile secretion	7.38327e-07	7.01921e-07	8.50374e-07	9.15544e-07	0.9905	0.9905
Organismal Systems	Digestive System	Carbohydrate digestion and absorption	0.000202286	6.84761e-05	0.000251411	8.80996e-05	0.0535	0.1322
Organismal Systems	Digestive System	Fat digestion and absorption	0	0	0	0	NA	NA
Organismal Systems	Digestive System	Gastric acid secretion	0	0	0	0	NA	NA
Organismal Systems	Digestive System	Mineral absorption	0.000286588	7.48934e-05	0.000227008	8.88217e-05	0.0196	0.0814
Organismal Systems	Digestive System	Pancreatic secretion	0	0	0	0	NA	NA
Organismal Systems	Digestive System	Protein digestion and absorption	0.000210187	0.00010641	0.000189671	0.000122061	0.3493	0.4958
Organismal Systems	Digestive System	Salivary secretion	0	0	0	0	NA	NA
Organismal Systems	Endocrine System	Adipocytokine signaling pathway	0.000972613	0.000120846	0.000802797	0.000190816	0.004	0.0518
Organismal Systems	Endocrine System	GnRH signaling pathway	3.992e-07	1.94992e-06	3.00201e-07	9.08963e-07	0.2523	0.3965
Organismal Systems	Endocrine System	Insulin signaling pathway	0.000731949	7.72528e-05	0.000839788	0.000168978	0.0284	0.0919
Organismal Systems	Endocrine System	Melanogenesis	0	0	0	0	NA	NA
Organismal Systems	Endocrine System	PPAR signaling pathway	0.00117405	0.000158309	0.00105824	0.000256015	0.1451	0.2728
Organismal Systems	Endocrine System	Progesterone-mediated oocyte maturation	0.000136179	5.81759e-05	0.000143195	6.19268e-05	0.8219	0.8907
Organismal Systems	Endocrine System	Renin-angiotensin system	2.60032e-09	9.03652e-09	8.01958e-09	2.88839e-08	0.7756	0.8618
Organismal Systems	Excretory System	Aldosterone-regulated sodium reabsorption	0	0	0	0	NA	NA
Organismal Systems	Excretory System	Endocrine and other factor-regulated calcium reabsorption	0	0	0	0	NA	NA
Organismal Systems	Excretory System	Proximal tubule bicarbonate reclamation	0.000166437	8.81654e-05	0.000145553	7.87829e-05	0.3743	0.5179
Organismal Systems	Excretory System	Vasopressin-regulated water reabsorption	1.41236e-09	7.0618e-09	0	0	0.3833	0.5193
Organismal Systems	Immune System	Antigen processing and presentation	0.000136179	5.81759e-05	0.000143195	6.19268e-05	0.8219	0.8907
Organismal Systems	Immune System	Complement and coagulation cascades	0	0	0	0	NA	NA
Organismal Systems	Immune System	Cytosolic DNA-sensing pathway	0	0	0	0	NA	NA
Organismal Systems	Immune System	Fc epsilon RI signaling pathway	0	0	0	0	NA	NA
Organismal Systems	Immune System	Fc gamma R-mediated phagocytosis	3.992e-07	1.94992e-06	3.00201e-07	9.08963e-07	0.2523	0.3965
Organismal Systems	Immune System	Hematopoietic cell lineage	0	0	0	0	NA	NA
Organismal Systems	Immune System	Leukocyte transendothelial migration	0	0	0	0	NA	NA
Organismal Systems	Immune System	NOD-like receptor signaling pathway	0.000178597	8.09676e-05	0.000199144	8.11782e-05	0.3027	0.444
Organismal Systems	Immune System	RIG-I-like receptor signaling pathway	3.52934e-05	2.36656e-05	6.23782e-05	4.57656e-05	0.032	0.0964
Others	Others	Others	0.152101	0.00800071	0.144399	0.0101122	0.0109	0.0727
* Enriched in Crohn’s disease (CD)
* Enriched in healthy controls (HC)
