# Supplementary material for: Dysbiosis and Ecotypes of the Salivary Microbiome Associated With Inflammatory Bowel Diseases and the Assistance in Diagnosis of Diseases Using Oral Bacterial Profiles
Source: Front Microbiol. 2018 May 30;9:1136. doi: 10.3389/fmicb.2018.01136 (PMC5988890; doi:10.3389/fmicb.2018.01136)
Supplement: TABLE S4 — Gut bacterial characteristics in IBD. [file Table_4.xlsx]

## Sheet: Gut microbiota
Supplementary Table S4. Gut bacterial characteristics in IBD
	Microbiota	Disease	Sample	Comment	References
Overall biodiversity	Decreased diversity	UC and CD	Colonic mucosa and faeces		Ott et al., 2004; Manichanh et al., 2006
Bacteria	Firmicutes	UC and CD	Faeces and colonic mucosa	Phylum, decreased abundance	Sokol et al., 2009; Walker et al., 2011
	Clostridia	CD	Mucosa	Class of Firmicutes phylum, decreased abundance	Gophna et al. 2006
	Clostridiales	Pediatric CD	Mucosa	Family of Firmicutes phylum, decreased abundance	Gevers et al., 2014
	Erysipelotrichales	Pediatric CD	Mucosa	Family of Firmicutes phylum, decreased abundance	Gevers et al., 2014
	Veillonellaceae	Pediatric CD	Mucosa	Family of Firmicutes phylum, increased abundance	Gevers et al., 2014
	Lachnospiraceae	UC and CD	Colonic mucosa	Family of Firmicutes phylum, decreased abundance	Frank et al., 2007
	Eubacterium	CD	Faeces	Genus of of Firmicutes phylum, decreased abundance	Takahashi et al., 2016
	Ruminococcus	CD	Faeces	Butyrate-producing genus of Firmicutes phylum, decreased abundance	Takahashi et al., 2016
	Streptococcus	UC	Faeces	Genus of of Firmicutes phylum, increased abundance	Mar et al, 2016
	Faecalibacterum prausnitizi	UC and CD	UC and CD faeces, resected ileal Crohn mucosa	Butyrate-producing species of Firmicutes phylum, decreased abundance, having anti-inflammatory effects	Machiels et al., 2014; Sokol et al., 2009; Sokol et al., 2008
	Roseburia hominis	UC	Faeces	Butyrate-producing species of Firmicutes phylum, decreased abundance	Machiels et al., 2014
	Bacteroidetes	UC and CD	Colonic mucosa	Phylum, decreased abundance	Frank et al., 2007
	Bacteroidales	Pediatric CD	Mucosa	Family of Bacteroidetes phylum, decreased abundance	Gevers et al., 2014
	Bacteroides	CD	Faeces	Genus of Bacteroidetes phylum, decreased abundance	Takahashi et al., 2016
	Prevotella	UC	Faeces	Genus of Bacteroidetes phylum, decreased abundance	Mar et al, 2016
	Proteobacteria	UC and CD	Mucosa	Phylum, increased abundance	Frank et al., 2007; Gophna et al., 2006
	Enterobacteriaceae	UC and CD	Mucosa and faeces	Family of Proteobacteria phylum, increased abundance	Mar et al, 2016; Gevers et al., 2014; Seksik et al., 2003
	Pasteurellacaea	Pediatric CD	Mucosa	Family of Proteobacteria phylum, increased abundance	Gevers et al., 2014
	Campylobacter	UC	Colonic mucosa	Genus of Proteobacteria phylum, increased prevalence	Mukhopadhya et al., 2011
	Adherent-invasive Escherichia coli	CD	Ileal mucosa	Species of Proteobacteria phylum, higher prevalence	Darfeuille-Michaud, et al., 2004
	Fusobacteriaceae	Pediatric CD	Mucosa	Family of Fusobacteria Phylum, increased abundance	Gevers et al., 2014
	Bifidobacterium	Pediatric CD	Mucosa	Genus of Actinobacteria phylum, decreased abundance	Gevers et al., 2014
Pathways	Basic metabolism and SCFA production	UC and CD	Mucosa and faeces	Decreased, metabolism (for example, most amino acid biosynthesis)	Morgan et al., 2012
	Biosynthesis and transport of compounds advantageous for oxidative stress and adherence	UC and CD	Mucosa and faeces	Increased, biosynthesis and transport (for example, sulfur, cysteine, riboflavin) and adherence/pathogenesis (for example, secretion)	Morgan et al., 2012
	Pathobiont-like auxotrophy	Pediatric CD	Mucosa	Increased, associated with increases in aerobic or aerotolerant taxa, such as Proteobacteria and Pasteurellaceae	Gevers et al., 2014
	Biosynthesis	Pediatric CD	Mucosa	Decreased, associated with reductions in Bacteroides and Clostridia	Gevers et al., 2014
	Glycerophospholipid and lipopolysaccharide metabolism	Pediatric CD	Mucosa	Increased, instigating inflammation	Gevers et al., 2014
	Phosphonoacetate hydrolase expression	Pediatric CD	Mucosa	Increased, enhancing the ability to use novel carbon and phosphate sources	Gevers et al., 2014
